# Supplementary material for: Germ Line/Multipotency Genes Show Differential Expression during Embryonic Development of the Annelid Enchytraeus coronatus
Source: Biology (Basel). 2023 Dec 10;12(12):1508. doi: 10.3390/biology12121508 (PMC10740902; doi:10.3390/biology12121508)
Supplement: Supplementary file 1 [file biology-12-01508-s001.zip]

Archive with 1 entries (1 files):
- biology-2751577-supplementary.pdf
